# Supplementary material for: Discovery of N-Containing (-)-Borneol Esters as Respiratory Syncytial Virus Fusion Inhibitors
Source: Pharmaceuticals (Basel). 2022 Nov 11;15(11):1390. doi: 10.3390/ph15111390 (PMC9697025; doi:10.3390/ph15111390)
Supplement: Supplementary file 1 [file pharmaceuticals-15-01390-s001.zip]

Archive with 1 entries (1 files):
- pharmaceuticals-1946943-supplementary.pdf
